# Supplementary material for: Real-Time Multi-Modal Sensing and Feedback for Catheterization in Porcine Tissue
Source: Sensors (Basel). 2021 Jan 3;21(1):273. doi: 10.3390/s21010273 (PMC7795440; doi:10.3390/s21010273)
Supplement: Supplementary file 1 [file sensors-21-00273-s001.zip]

Archive with 3 entries (2 files):
- SUPP/
- SUPP/mainsupp.pdf
- SUPP/Video.mp4
